# Supplementary material for: Grain and Domain Microstructure in Long Chain N-Alkane and N-Alkanol Wax Crystals
Source: Cryst Growth Des. 2024 Dec 7;24(24):10127–42. doi: 10.1021/acs.cgd.4c00909 (PMC11660156; doi:10.1021/acs.cgd.4c00909)
Supplement: Supplementary file 2 — cg4c00909_si_002.zip [file cg4c00909_si_002.zip]

Archive with 5 entries (5 files):
- Alcohol Cif files/C2c C30.cif
- Alcohol Cif files/P21c C30.cif
- Alcohol Cif files/P2c C30.cif
- Alkane Cif Files/A21am C31.cif
- Alkane Cif Files/Pbcm C31.cif
