# Supplementary material for: Grain and Domain Microstructure in Long Chain N-Alkane and N-Alkanol Wax Crystals
Source: Cryst Growth Des. 2024 Dec 7;24(24):10127–42. doi: 10.1021/acs.cgd.4c00909 (PMC11660156; doi:10.1021/acs.cgd.4c00909)
Supplement: Supplementary file 2 — cg4c00909_si_002.zip [file cg4c00909_si_002.zip › Alcohol Cif files/C2c C30.cif]

#======================================================================
# CRYSTAL DATA
#----------------------------------------------------------------------
data_VESTA_phase_1

_chemical_name_common                  'New structure'
_cell_length_a                         132.910522
_cell_length_b                         4.932000
_cell_length_c                         8.997000
_cell_angle_alpha                      90.000000
_cell_angle_beta                       93.010002
_cell_angle_gamma                      90.000000
_cell_volume                           5889.529230
_space_group_name_H-M_alt              'C 2/c'
_space_group_IT_number                 15

loop_
_space_group_symop_operation_xyz
   'x, y, z'
   '-x, -y, -z'
   '-x, y, -z+1/2'
   'x, -y, z+1/2'
   'x+1/2, y+1/2, z'
   '-x+1/2, -y+1/2, -z'
   '-x+1/2, y+1/2, -z+1/2'
   'x+1/2, -y+1/2, z+1/2'

loop_
   _atom_site_label
   _atom_site_occupancy
   _atom_site_fract_x
   _atom_site_fract_y
   _atom_site_fract_z
   _atom_site_adp_type
   _atom_site_U_iso_or_equiv
   _atom_site_type_symbol
   O1         1.0     0.003649     0.343300     0.113460    Uiso  0.050000 O
   C1         1.0     0.012718     0.204100     0.093440    Uiso  0.050000 C
   C2         1.0     0.018288     0.314000    -0.033900    Uiso  0.050000 C
   C3         1.0     0.028439     0.185700    -0.053640    Uiso  0.050000 C
   C4         1.0     0.034007     0.303300    -0.181500    Uiso  0.050000 C
   C5         1.0     0.044388     0.184600    -0.199950    Uiso  0.050000 C
   C6         1.0     0.049859     0.305200    -0.328120    Uiso  0.050000 C
   C7         1.0     0.060262     0.187800    -0.346920    Uiso  0.050000 C
   C8         1.0     0.065757     0.308200    -0.475840    Uiso  0.050000 C
   C9         1.0     0.076152     0.190300    -0.494240    Uiso  0.050000 C
   C10        1.0     0.081610     0.310100    -0.623780    Uiso  0.050000 C
   C11        1.0     0.091943     0.191800    -0.642820    Uiso  0.050000 C
   C12        1.0     0.097417     0.309800    -0.772090    Uiso  0.050000 C
   C13        1.0     0.107724     0.191900    -0.791330    Uiso  0.050000 C
   C14        1.0     0.113226     0.309200    -0.920440    Uiso  0.050000 C
   C15        1.0     0.123548     0.191800    -0.938310    Uiso  0.050000 C
   C16        1.0     0.129147     0.309000    -1.067450    Uiso  0.050000 C
   C17        1.0     0.139561     0.192400    -1.083020    Uiso  0.050000 C
   C18        1.0     0.145105     0.308500    -1.212400    Uiso  0.050000 C
   C19        1.0     0.155561     0.193800    -1.226070    Uiso  0.050000 C
   C20        1.0     0.161136     0.305100    -1.356540    Uiso  0.050000 C
   C21        1.0     0.171536     0.190000    -1.369540    Uiso  0.050000 C
   C22        1.0     0.177136     0.310000    -1.499540    Uiso  0.050000 C
   C23        1.0     0.187536     0.190000    -1.512540    Uiso  0.050000 C
   C24        1.0     0.193136     0.310000    -1.642540    Uiso  0.050000 C
   C25        1.0     0.203536     0.190000    -1.655540    Uiso  0.050000 C
   C26        1.0     0.209136     0.310000    -1.785540    Uiso  0.050000 C
   C27        1.0     0.219536     0.190000    -1.798540    Uiso  0.050000 C
   C28        1.0     0.225136     0.310000    -1.928540    Uiso  0.050000 C
   C29        1.0     0.235536     0.190000    -1.941540    Uiso  0.050000 C
   C30        1.0     0.241136     0.310000    -2.071540    Uiso  0.050000 C
