# Supplementary material for: Grain and Domain Microstructure in Long Chain N-Alkane and N-Alkanol Wax Crystals
Source: Cryst Growth Des. 2024 Dec 7;24(24):10127–42. doi: 10.1021/acs.cgd.4c00909 (PMC11660156; doi:10.1021/acs.cgd.4c00909)
Supplement: Supplementary file 2 — cg4c00909_si_002.zip [file cg4c00909_si_002.zip › Alcohol Cif files/P21c C30.cif]

#======================================================================
# CRYSTAL DATA
#----------------------------------------------------------------------
data_VESTA_phase_1

_chemical_name_common                  'New structure'
_cell_length_a                         5.030000
_cell_length_b                         7.400000
_cell_length_c                         160.766998
_cell_angle_alpha                      90.000000
_cell_angle_beta                       91.180000
_cell_angle_gamma                      90.000000
_cell_volume                           5982.800512
_space_group_name_H-M_alt              'P 21/c'
_space_group_IT_number                 14

loop_
_space_group_symop_operation_xyz
   'x, y, z'
   '-x, -y, -z'
   '-x, y+1/2, -z+1/2'
   'x, -y+1/2, z+1/2'

loop_
   _atom_site_label
   _atom_site_occupancy
   _atom_site_fract_x
   _atom_site_fract_y
   _atom_site_fract_z
   _atom_site_adp_type
   _atom_site_U_iso_or_equiv
   _atom_site_type_symbol
   O1         1.0     0.333000     0.283000     0.244190    Uiso  0.050000 O
   C1         1.0     0.075000     0.197000     0.243425    Uiso  0.050000 C
   C2         1.0    -0.038000     0.241000     0.235599    Uiso  0.050000 C
   C3         1.0     0.082000     0.159000     0.227686    Uiso  0.050000 C
   C4         1.0    -0.036000     0.235000     0.219774    Uiso  0.050000 C
   C5         1.0     0.075000     0.159000     0.211861    Uiso  0.050000 C
   C6         1.0    -0.038000     0.233000     0.203948    Uiso  0.050000 C
   C7         1.0     0.077000     0.159000     0.196035    Uiso  0.050000 C
   C8         1.0    -0.040000     0.235000     0.188123    Uiso  0.050000 C
   C9         1.0     0.075000     0.161000     0.180210    Uiso  0.050000 C
   C10        1.0    -0.042000     0.235000     0.172297    Uiso  0.050000 C
   C11        1.0     0.069000     0.159000     0.164385    Uiso  0.050000 C
   C12        1.0    -0.049000     0.236000     0.156472    Uiso  0.050000 C
   C13        1.0     0.065000     0.159000     0.148559    Uiso  0.050000 C
   C14        1.0    -0.052000     0.236000     0.140647    Uiso  0.050000 C
   C15        1.0     0.065000     0.160000     0.132734    Uiso  0.050000 C
   C16        1.0    -0.058000     0.240000     0.124821    Uiso  0.050000 C
   C17        1.0     0.062000     0.163000     0.116908    Uiso  0.050000 C
   C18        1.0    -0.061000     0.240000     0.108996    Uiso  0.050000 C
   C19        1.0     0.070000     0.160000     0.101083    Uiso  0.050000 C
   C20        1.0    -0.065000     0.240000     0.093170    Uiso  0.050000 C
   C21        1.0     0.070000     0.160000     0.085258    Uiso  0.050000 C
   C22        1.0    -0.068000     0.240000     0.077345    Uiso  0.050000 C
   C23        1.0     0.070000     0.160000     0.069432    Uiso  0.050000 C
   C24        1.0    -0.071000     0.240000     0.061520    Uiso  0.050000 C
   C25        1.0     0.070000     0.160000     0.053607    Uiso  0.050000 C
   C26        1.0    -0.074000     0.240000     0.045694    Uiso  0.050000 C
   C27        1.0     0.070000     0.160000     0.037782    Uiso  0.050000 C
   C28        1.0    -0.077000     0.240000     0.029869    Uiso  0.050000 C
   C29        1.0     0.070000     0.160000     0.021956    Uiso  0.050000 C
   C30        1.0    -0.080000     0.240000     0.014043    Uiso  0.050000 C
   O2         1.0     0.458000     0.644000     0.242290    Uiso  0.050000 O
   C31        1.0     0.573000     0.722000     0.234993    Uiso  0.050000 C
   C32        1.0     0.463000     0.655000     0.227167    Uiso  0.050000 C
   C33        1.0     0.577000     0.735000     0.219255    Uiso  0.050000 C
   C34        1.0     0.460000     0.662000     0.211342    Uiso  0.050000 C
   C35        1.0     0.580000     0.734000     0.203429    Uiso  0.050000 C
   C36        1.0     0.463000     0.660000     0.195517    Uiso  0.050000 C
   C37        1.0     0.577000     0.735000     0.187604    Uiso  0.050000 C
   C38        1.0     0.459000     0.660000     0.179691    Uiso  0.050000 C
   C39        1.0     0.569000     0.735000     0.171778    Uiso  0.050000 C
   C40        1.0     0.455000     0.661000     0.163866    Uiso  0.050000 C
   C41        1.0     0.563000     0.735000     0.155953    Uiso  0.050000 C
   C42        1.0     0.451000     0.660000     0.148040    Uiso  0.050000 C
   C43        1.0     0.560000     0.737000     0.140128    Uiso  0.050000 C
   C44        1.0     0.450000     0.660000     0.132215    Uiso  0.050000 C
   C45        1.0     0.559000     0.738000     0.124302    Uiso  0.050000 C
   C46        1.0     0.455000     0.659000     0.116390    Uiso  0.050000 C
   C47        1.0     0.565000     0.735000     0.108477    Uiso  0.050000 C
   C48        1.0     0.460000     0.660000     0.100564    Uiso  0.050000 C
   C49        1.0     0.565000     0.735000     0.092652    Uiso  0.050000 C
   C50        1.0     0.460000     0.660000     0.084739    Uiso  0.050000 C
   C51        1.0     0.565000     0.735000     0.076826    Uiso  0.050000 C
   C52        1.0     0.460000     0.660000     0.068913    Uiso  0.050000 C
   C53        1.0     0.565000     0.735000     0.061001    Uiso  0.050000 C
   C54        1.0     0.460000     0.660000     0.053088    Uiso  0.050000 C
   C55        1.0     0.565000     0.735000     0.045175    Uiso  0.050000 C
   C56        1.0     0.460000     0.660000     0.037263    Uiso  0.050000 C
   C57        1.0     0.565000     0.735000     0.029350    Uiso  0.050000 C
   C58        1.0     0.460000     0.660000     0.021437    Uiso  0.050000 C
   C59        1.0     0.565000     0.735000     0.013525    Uiso  0.050000 C
   C60        1.0     0.460000     0.660000     0.005612    Uiso  0.050000 C
