# Supplementary material for: Grain and Domain Microstructure in Long Chain N-Alkane and N-Alkanol Wax Crystals
Source: Cryst Growth Des. 2024 Dec 7;24(24):10127–42. doi: 10.1021/acs.cgd.4c00909 (PMC11660156; doi:10.1021/acs.cgd.4c00909)
Supplement: Supplementary file 2 — cg4c00909_si_002.zip [file cg4c00909_si_002.zip › Alcohol Cif files/P2c C30.cif]

#======================================================================
# CRYSTAL DATA
#----------------------------------------------------------------------
data_VESTA_phase_1

_chemical_name_common                  'New structure'
_cell_length_a                         4.960000
_cell_length_b                         7.420000
_cell_length_c                         90.300003
_cell_angle_alpha                      90.000000
_cell_angle_beta                       90.000000
_cell_angle_gamma                      90.000000
_cell_volume                           3323.329132
_space_group_name_H-M_alt              'P 2/b'
_space_group_IT_number                 13

loop_
_space_group_symop_operation_xyz
   'x, y, z'
   '-x, -y, -z'
   'x, -y+1/2, -z'
   '-x, y+1/2, z'

loop_
   _atom_site_label
   _atom_site_occupancy
   _atom_site_fract_x
   _atom_site_fract_y
   _atom_site_fract_z
   _atom_site_adp_type
   _atom_site_U_iso_or_equiv
   _atom_site_type_symbol
   C1         1.0     0.190000     0.037000     0.038160    Uiso  0.050000 C
   C2         1.0     0.309000     0.119000     0.052350    Uiso  0.050000 C
   C3         1.0     0.190000     0.037000     0.066540    Uiso  0.050000 C
   C4         1.0     0.309000     0.119000     0.080630    Uiso  0.050000 C
   C5         1.0     0.190000     0.037000     0.094820    Uiso  0.050000 C
   C6         1.0     0.309000     0.119000     0.108810    Uiso  0.050000 C
   C7         1.0     0.190000     0.037000     0.123000    Uiso  0.050000 C
   C8         1.0     0.309000     0.119000     0.137090    Uiso  0.050000 C
   C9         1.0     0.190000     0.037000     0.151280    Uiso  0.050000 C
   C10        1.0     0.309000     0.119000     0.165260    Uiso  0.050000 C
   C11        1.0     0.190000     0.037000     0.179450    Uiso  0.050000 C
   C12        1.0     0.309000     0.119000     0.193540    Uiso  0.050000 C
   C13        1.0     0.190000     0.037000     0.207740    Uiso  0.050000 C
   C14        1.0     0.309000     0.119000     0.221820    Uiso  0.050000 C
   C15        1.0     0.190000     0.037000     0.236010    Uiso  0.050000 C
   C16        1.0     0.309000     0.119000     0.250000    Uiso  0.050000 C
   C17        1.0     0.190000     0.037000     0.263990    Uiso  0.050000 C
   C18        1.0     0.309000     0.119000     0.278180    Uiso  0.050000 C
   C19        1.0     0.190000     0.037000     0.292260    Uiso  0.050000 C
   C20        1.0     0.309000     0.119000     0.306460    Uiso  0.050000 C
   C21        1.0     0.190000     0.037000     0.320550    Uiso  0.050000 C
   C22        1.0     0.309000     0.119000     0.334740    Uiso  0.050000 C
   C23        1.0     0.190000     0.037000     0.348720    Uiso  0.050000 C
   C24        1.0     0.309000     0.119000     0.362910    Uiso  0.050000 C
   C25        1.0     0.190000     0.037000     0.377000    Uiso  0.050000 C
   C26        1.0     0.309000     0.119000     0.391190    Uiso  0.050000 C
   C27        1.0     0.190000     0.037000     0.405180    Uiso  0.050000 C
   C28        1.0     0.309000     0.119000     0.419370    Uiso  0.050000 C
   C29        1.0     0.190000     0.037000     0.433460    Uiso  0.050000 C
   C30        1.0     0.309000     0.119000     0.447650    Uiso  0.050000 C
   C31        1.0     0.190000     0.037000     0.461840    Uiso  0.050000 O
