# Supplementary material for: Grain and Domain Microstructure in Long Chain N-Alkane and N-Alkanol Wax Crystals
Source: Cryst Growth Des. 2024 Dec 7;24(24):10127–42. doi: 10.1021/acs.cgd.4c00909 (PMC11660156; doi:10.1021/acs.cgd.4c00909)
Supplement: Supplementary file 2 — cg4c00909_si_002.zip [file cg4c00909_si_002.zip › Alkane Cif Files/A21am C31.cif]

#======================================================================

# CRYSTAL DATA

#----------------------------------------------------------------------

data_VESTA_phase_1


_chemical_name_common                  ''
_cell_length_a                         7.44
_cell_length_b                         4.934
_cell_length_c                         82.588
_cell_angle_alpha                      90
_cell_angle_beta                       90
_cell_angle_gamma                      90
_space_group_name_H-M_alt              'A 21 a m'
_space_group_IT_number                 36

loop_
_space_group_symop_operation_xyz
   'x, y, z'
   'x+1/2, -y, -z'
   'x+1/2, -y, z'
   'x, y, -z'
   'x, y+1/2, z+1/2'
   'x+1/2, -y+1/2, -z+1/2'
   'x+1/2, -y+1/2, z+1/2'
   'x, y+1/2, -z+1/2'

loop_
   _atom_site_label
   _atom_site_occupancy
   _atom_site_fract_x
   _atom_site_fract_y
   _atom_site_fract_z
   _atom_site_adp_type
   _atom_site_B_iso_or_equiv
   _atom_site_type_symbol
	C1	1	0.036900538	0.191001216	-0.231200495	Uiso	0.05	C
	C2	1	0.118680108	0.310628293	-0.215787129	Uiso	0.05	C
	C3	1	0.036900538	0.191001216	-0.200373763	Uiso	0.05	C
	C4	1	0.118680108	0.310628293	-0.184960396	Uiso	0.05	C
	C5	1	0.036900538	0.191001216	-0.16954703	Uiso	0.05	C
	C6	1	0.118680108	0.310628293	-0.154133663	Uiso	0.05	C
	C7	1	0.036900538	0.191001216	-0.138720297	Uiso	0.05	C
	C8	1	0.118680108	0.310628293	-0.123306931	Uiso	0.05	C
	C9	1	0.036900538	0.191001216	-0.107893564	Uiso	0.05	C
	C10	1	0.118680108	0.310628293	-0.092480198	Uiso	0.05	C
	C11	1	0.036900538	0.191001216	-0.077066832	Uiso	0.05	C
	C12	1	0.118680108	0.310628293	-0.061653465	Uiso	0.05	C
	C13	1	0.036900538	0.191001216	-0.046240099	Uiso	0.05	C
	C14	1	0.118680108	0.310628293	-0.030826733	Uiso	0.05	C
	C15	1	0.036900538	0.191001216	-0.015413366	Uiso	0.05	C
	C16	1	0.118680108	0.310628293	0	Uiso	0.05	C
	C17	1	0.036900538	0.191001216	0.015413366	Uiso	0.05	C
	C18	1	0.118680108	0.310628293	0.030826733	Uiso	0.05	C
	C19	1	0.036900538	0.191001216	0.046240099	Uiso	0.05	C
	C20	1	0.118680108	0.310628293	0.061653465	Uiso	0.05	C
	C21	1	0.036900538	0.191001216	0.077066832	Uiso	0.05	C
	C22	1	0.118680108	0.310628293	0.092480198	Uiso	0.05	C
	C23	1	0.036900538	0.191001216	0.107893564	Uiso	0.05	C
	C24	1	0.118680108	0.310628293	0.123306931	Uiso	0.05	C
	C25	1	0.036900538	0.191001216	0.138720297	Uiso	0.05	C
	C26	1	0.118680108	0.310628293	0.154133663	Uiso	0.05	C
	C27	1	0.036900538	0.191001216	0.16954703	Uiso	0.05	C
	C28	1	0.118680108	0.310628293	0.184960396	Uiso	0.05	C
	C29	1	0.036900538	0.191001216	0.200373763	Uiso	0.05	C
	C30	1	0.118680108	0.310628293	0.215787129	Uiso	0.05	C
	C31	1	0.036900538	0.191001216	0.231200495	Uiso	0.05	C
