# Supplementary material for: Grain and Domain Microstructure in Long Chain N-Alkane and N-Alkanol Wax Crystals
Source: Cryst Growth Des. 2024 Dec 7;24(24):10127–42. doi: 10.1021/acs.cgd.4c00909 (PMC11660156; doi:10.1021/acs.cgd.4c00909)
Supplement: Supplementary file 2 — cg4c00909_si_002.zip [file cg4c00909_si_002.zip › Alkane Cif Files/Pbcm C31.cif]

#======================================================================
# CRYSTAL DATA
#----------------------------------------------------------------------
data_VESTA_phase_1

_chemical_name_common                  'New structure'
_cell_length_a                         4.934
_cell_length_b                         7.440
_cell_length_c                         82.588
_cell_angle_alpha                      90.000000
_cell_angle_beta                       90.000000
_cell_angle_gamma                      90.000000
_cell_volume                           3031.7196
_space_group_name_H-M_alt              'P b c m'
_space_group_IT_number                 57

loop_
_space_group_symop_operation_xyz
   'x, y, z'
   '-x, -y, -z'
   '-x, -y, z+1/2'
   'x, y, -z+1/2'
   '-x, y+1/2, -z+1/2'
   'x, -y+1/2, z+1/2'
   'x, -y+1/2, -z'
   '-x, y+1/2, z'

loop_
   _atom_site_label
   _atom_site_occupancy
   _atom_site_fract_x
   _atom_site_fract_y
   _atom_site_fract_z
   _atom_site_adp_type
   _atom_site_U_iso_or_equiv
   _atom_site_type_symbol
	C1	1	0.191001216	0.036900538	0.018799505	Uiso	0.05	C
	C2	1	0.310628293	0.118680108	0.034212871	Uiso	0.05	C
	C3	1	0.191001216	0.036900538	0.049626237	Uiso	0.05	C
	C4	1	0.310628293	0.118680108	0.065039604	Uiso	0.05	C
	C5	1	0.191001216	0.036900538	0.08045297	Uiso	0.05	C
	C6	1	0.310628293	0.118680108	0.095866337	Uiso	0.05	C
	C7	1	0.191001216	0.036900538	0.111279703	Uiso	0.05	C
	C8	1	0.310628293	0.118680108	0.126693069	Uiso	0.05	C
	C9	1	0.191001216	0.036900538	0.142106436	Uiso	0.05	C
	C10	1	0.310628293	0.118680108	0.157519802	Uiso	0.05	C
	C11	1	0.191001216	0.036900538	0.172933168	Uiso	0.05	C
	C12	1	0.310628293	0.118680108	0.188346535	Uiso	0.05	C
	C13	1	0.191001216	0.036900538	0.203759901	Uiso	0.05	C
	C14	1	0.310628293	0.118680108	0.219173267	Uiso	0.05	C
	C15	1	0.191001216	0.036900538	0.234586634	Uiso	0.05	C
	C16	1	0.310628293	0.118680108	0.250000000	Uiso	0.05	C
